# Supplementary material for: Bifidobacteriumlongum subsp. infantis CECT7210 (B. infantis IM-1®) Displays In Vitro Activity against Some Intestinal Pathogens
Source: Nutrients. 2020 Oct 24;12(11):3259. doi: 10.3390/nu12113259 (PMC7693895; doi:10.3390/nu12113259)
Supplement: Supplementary file 1 [file nutrients-12-03259-s001.zip]

Archive with 1 entries (1 files):
- nutrients-902747-supplementary.docx
